# Supplementary material for: Evaluating the contribution of osmotic and oxidative stress components on barley growth under salt stress
Source: AoB Plants. 2021 Jun 11;13(4):plab034. doi: 10.1093/aobpla/plab034 (PMC8309955; doi:10.1093/aobpla/plab034)
Supplement: plab034_suppl_Supplementary_Table_S2 [file plab034_suppl_supplementary_table_s2.xlsx]

## Sheet: Data
Table S2. Data of all measured traits from leaves and roots of contrasting barley genotypes (Barrage Malleg, BM and Saouef, Sf) under control and salt-stress conditions.
Genotype	Treatment	Tissues	APX	SOD	CAT	HvAPX	HvSOD	HvCAT	MDA	Proline	Soluble sugars	Fresh Weight	Dry Weight	Plant length
BM	Control	Leaves	2.42342	1.75	0.155125	1.0808	1.0308	0.9809	1.23957	0.752685	298.946	496.7	45.7	37
BM	Control	Leaves	2.41475	1.76	0.15997	1.0932	1.1031	0.9209	1.23658	0.687014	290.11	487.6	44.6	37
BM	Control	Leaves	2.36776	1.76	0.147227	1.1208	1.0002	0.8109	1.25621	0.794089	300.401	493.9	46.7	37.5
BM	Salt-stress	Leaves	4.49162	2.89	0.246209	2.1445	2.5778	1.5126	1.65999	1.229	535.477	180.6	20.7	23
BM	Salt-stress	Leaves	4.70119	2.86	0.250633	2.1365	2.6318	1.5612	1.65996	1.22904	534.019	181	20.7	24.9
BM	Salt-stress	Leaves	4.42872	3.13	0.260728	2.1892	2.5882	1.6111	1.64523	1.329	537.714	180.7	20.8	22
Sf	Control	Leaves	2.50975	1.24	0.141037	1.0309	0.9698	0.8607	1.2823	0.840982	213.82	421.8	40.5	42.5
Sf	Control	Leaves	2.58599	1.2	0.15512	1.0023	0.9828	0.9617	1.23652	0.855489	211.82	424.1	38.3	42
Sf	Control	Leaves	2.58531	1.09	0.147209	1.0745	0.9911	0.9145	1.24136	0.856038	213.82	432.6	39.9	42
Sf	Salt-stress	Leaves	4.52246	1.8	0.216911	1.8778	1.8288	1.9945	1.70493	1.12713	346.947	123.8	15.4	23.2
Sf	Salt-stress	Leaves	4.37653	1.6	0.230579	1.8218	1.8451	1.9102	1.70154	1.15037	339.666	123.7	15.6	25
Sf	Salt-stress	Leaves	4.29245	1.91	0.220282	1.8431	1.8191	2.0129	1.73632	1.18539	344.553	124.4	15.7	24
BM	Control	Roots	10.5105	1.21834	0.445958	0.9995	1.1805	0.9899	0.302881	0.702955	140.296	723.6	60.3	45
BM	Control	Roots	10.1433	1.25177	0.465491	1.0041	1.2015	0.9809	0.361563	0.744037	143.98	727.9	60.5	42
BM	Control	Roots	10.3403	1.25736	0.424196	0.9587	1.2021	0.9921	0.369236	0.635673	140.957	732.7	60.7	43
BM	Salt-stress	Roots	18.6839	2.26889	0.874268	1.8695	2.2467	2.1112	0.351398	1.46337	366.856	239.3	19.7	33.5
BM	Salt-stress	Roots	20.7512	2.2118	0.900349	1.8941	2.1957	2.1245	0.344124	1.37947	347.712	239.2	20.3	35
BM	Salt-stress	Roots	18.8	2.05	0.847718	1.8658	2.1846	2.1561	0.314712	1.47126	356.206	240.2	19.82	34.5
Sf	Control	Roots	11.0449	1.11103	0.430288	0.9575	1.1398	0.9668	0.669993	1.03342	106.298	617.1	50.1	52
Sf	Control	Roots	10.7123	1.17507	0.458268	0.9811	1.1518	0.9617	0.66348	1.01993	106.577	620.6	50.2	51
Sf	Control	Roots	10.3853	1.12654	0.40036	0.95521	1.1706	0.9831	0.668763	1.01165	109.362	616.4	50.8	51
Sf	Salt-stress	Roots	17.6991	1.79543	0.715956	1.8948	1.6658	1.9992	0.489323	1.28139	228.563	182.3	14.7	31.5
Sf	Salt-stress	Roots	17.9172	1.80863	0.747869	1.8851	1.5702	2.0122	0.453217	1.23453	234.858	182.1	14.5	30
Sf	Salt-stress	Roots	18.5268	1.84331	0.772765	1.7831	1.6191	1.9868	0.422136	1.11004	238.661	182.6	14.4	30.5
